# Supplementary material for: Pruning-fruit retention and plant models strategies to improve growth, quality, and yield of netted melon in Arid regions
Source: PLoS One. 2026 Mar 13;21(3):e0341551. doi: 10.1371/journal.pone.0341551 (PMC12987473; doi:10.1371/journal.pone.0341551)
Supplement: S1 Table — (XLS) [file pone.0341551.s001.xls]

## Sheet: S1 table
		S1 table
		Treatments	CK	T1	T2	T3	T4	T5	T6	T7	T8	T9
		Pruning and fruit retention method	1V1F	2V2F	3V3F	3V2F	2V2F	3V3F	3V2F	2V2F	3V3F	3V2F
		Plant spacing (cm)	55	55	55	55	65	65	65	75	75	75
