# Supplementary material for: Pruning-fruit retention and plant models strategies to improve growth, quality, and yield of netted melon in Arid regions
Source: PLoS One. 2026 Mar 13;21(3):e0341551. doi: 10.1371/journal.pone.0341551 (PMC12987473; doi:10.1371/journal.pone.0341551)
Supplement: S2 Table — (XLS) [file pone.0341551.s002.xls]

## Sheet: S2 table
		S2 table
		Treatments	Seedling emergence period（date）	Vine elongation（date）	Female flower blooming period（date）	Fruit set period（date）	Fruit enlargement period（date）	Maturity stage（date）	Fruit development days（day）	Total growth period（day）
		CK	2023-04-02	2023-05-01	2023-05-19	2023-05-25	2023-06-10	2023-06-26	33	101
		T1	2023-04-01	2023-05-01	2023-05-22	2023-05-27	2023-06-17	2023-07-05	40	110
		T2	2023-04-02	2023-05-01	2023-05-22	2023-05-28	2023-06-25	2023-07-14	48	119
		T3	2023-04-01	2023-04-29	2023-05-23	2023-05-29	2023-06-23	2023-07-14	47	119
		T4	2023-03-30	2023-04-30	2023-05-21	2023-05-27	2023-06-16	2023-07-04	39	109
		T5	2023-03-30	2023-04-26	2023-05-21	2023-05-28	2023-06-23	2023-07-13	47	118
		T6	2023-03-31	2023-04-28	2023-05-19	2023-05-27	2023-06-21	2023-07-12	47	117
		T7	2023-03-31	2023-04-30	2023-05-21	2023-05-27	2023-06-16	2023-07-02	37	107
		T8	2023-03-30	2023-04-30	2023-05-21	2023-05-29	2023-06-23	2023-07-13	46	118
		T9	2023-03-31	2023-04-26	2023-05-20	2023-05-28	2023-06-22	2023-07-13	47	118
