# Supplementary material for: Pruning-fruit retention and plant models strategies to improve growth, quality, and yield of netted melon in Arid regions
Source: PLoS One. 2026 Mar 13;21(3):e0341551. doi: 10.1371/journal.pone.0341551 (PMC12987473; doi:10.1371/journal.pone.0341551)
Supplement: S3 Table — (XLS) [file pone.0341551.s003.xls]

## Sheet: S3 table
		S3 table
		Treatments	Single fruit weight（kg）	Fruit shape index	Moisture content of fruit pulp (%)	Hardness（N）	Flesh thickness（mm）	Soluble solids content(%)	Soluble sugar content(mg/g)	Soluble sugar(%)	Vitamin C content(mg·kg-1)
		CK	2.51±0.08b	1.45±0.03a	89.14±0.40a	2.63±0.32abc	37.49±0.59abc	14.13±0.64ab	1.02±0.03cd	13.43±0.14c	3.15±0.86bc
		T1	2.37±0.12bc	1.41±0.12ab	88.78±0.25a	2.17±0.12d	34.39±2.21c	13.50±1.57ab	0.97±0.05d	12.58±0.92d	2.54±0.12cd
		T2	1.99±0.17d	1.39±0.02abc	87.65±1.25ab	2.43±0.12bcd	39.25±1.86abc	13.10±0.66ab	0.95±0.06d	12.48±0.33d	2.41±0.07d
		T3	2.79±0.13a	1.45±0.05a	89.39±1.74a	2.50±0.10abcd	37.35±3.94abc	12.73±0.06b	0.98±0.04d	12.97±0.22cd	2.71±0.20cd
		T4	2.51±0.13b	1.34±0.11abc	87.87±2.77ab	2.80±0.26ab	40.28±1.04ab	14.03±1.30ab	1.04±0.05cd	13.52±0.66c	3.65±0.33b
		T5	2.13±0.23cd	1.35±0.03abc	84.50±5.19b	2.37±0.32cd	34.67±2.27bc	12.87±0.85b	1.03±0.11cd	13.47±0.16c	3.54±0.14b
		T6	2.39±0.22bc	1.34±0.05abc	87.98±1.06ab	2.50±0.17abcd	41.46±1.59a	13.27±0.81ab	1.14±0.12bc	13.65±0.44bc	3.69±0.31b
		T7	2.32±0.16bc	1.27±0.06c	88.53±0.82ab	2.73±0.31abc	37.26±3.55abc	14.73±1.10a	1.25±0.03ab	14.39±0.36ab	4.45±0.35a
		T8	2.21±0.09cd	1.30±0.09bc	88.37±1.33ab	2.87±0.15a	40.17±5.66ab	14.30±0.62ab	1.21±0.04ab	14.36±0.27ab	4.43±0.24a
		T9	2.29±0.11bc	1.28±0.05bc	89.11±1.86a	2.60±0.10abc	35.16±3.23bc	14.83±0.15a	1.32±0.09a	14.61±0.09a	4.49±0.34a
