# Supplementary material for: Pruning-fruit retention and plant models strategies to improve growth, quality, and yield of netted melon in Arid regions
Source: PLoS One. 2026 Mar 13;21(3):e0341551. doi: 10.1371/journal.pone.0341551 (PMC12987473; doi:10.1371/journal.pone.0341551)
Supplement: S4 Table — (XLS) [file pone.0341551.s004.xls]

## Sheet: Sheet1
		S4 table
		Treatments	Di+	Di-	Ci	Sorting Results
		CK	0.214	0.119	0.357	7
		T1	0.31	0.026	0.077	9
		T2	0.331	0.01	0.029	10
		T3	0.283	0.058	0.17	8
		T4	0.137	0.197	0.589	5
		T5	0.157	0.177	0.53	6
		T6	0.129	0.203	0.611	4
		T7	0.023	0.322	0.933	2
		T8	0.029	0.319	0.916	3
		T9	0.023	0.33	0.935	1
